# Supplementary material for: Depletion or cleavage of cohesin during anaphase differentially affects chromatin structure and segregation
Source: eLife. 2022 Oct 5;11:e80147. doi: 10.7554/eLife.80147 (PMC9586560; doi:10.7554/eLife.80147)
Supplement: Figure 1—source data 1. [file elife-80147-fig1-data1.zip]

Archive with 46 entries (41 files):
- Figure 1- Source data 1/
- __MACOSX/._Figure 1- Source data 1
- Figure 1- Source data 1/.DS_Store
- __MACOSX/Figure 1- Source data 1/._.DS_Store
- Figure 1- Source data 1/aPgk1_IAA/
- __MACOSX/Figure 1- Source data 1/._aPgk1_IAA
- Figure 1- Source data 1/Figure_1-_Source_data_1.pdf
- __MACOSX/Figure 1- Source data 1/._Figure_1-_Source_data_1.pdf
- Figure 1- Source data 1/aMYC_Mcd1&OsTir_IAA/
- __MACOSX/Figure 1- Source data 1/._aMYC_Mcd1&OsTir_IAA
- Figure 1- Source data 1/aMYC_Mcd1&OsTir_DMSO/
- __MACOSX/Figure 1- Source data 1/._aMYC_Mcd1&OsTir_DMSO
- Figure 1- Source data 1/aPgk1_DMSO/
- __MACOSX/Figure 1- Source data 1/._aPgk1_DMSO
- Figure 1- Source data 1/aPgk1_IAA/teto 469 iaa 2018.09.01_20.20.26_Ch+Marker.jpg
- __MACOSX/Figure 1- Source data 1/aPgk1_IAA/._teto 469 iaa 2018.09.01_20.20.26_Ch+Marker.jpg
- Figure 1- Source data 1/aPgk1_IAA/teto 469 iaa 2018.09.01_20.20.26_Ch-Marker.jpg
- __MACOSX/Figure 1- Source data 1/aPgk1_IAA/._teto 469 iaa 2018.09.01_20.20.26_Ch-Marker.jpg
- Figure 1- Source data 1/aPgk1_IAA/teto 469 iaa 2018.09.01_20.20.26_Ch-Marker.tif
- __MACOSX/Figure 1- Source data 1/aPgk1_IAA/._teto 469 iaa 2018.09.01_20.20.26_Ch-Marker.tif
- Figure 1- Source data 1/aPgk1_IAA/teto 469 iaa 2018.09.01_20.20.26_Ch.tif
- __MACOSX/Figure 1- Source data 1/aPgk1_IAA/._teto 469 iaa 2018.09.01_20.20.26_Ch.tif
- Figure 1- Source data 1/aMYC_Mcd1&OsTir_IAA/scc1aid iaa 2018.08.31_14.29.41-23_Ch+Marker.jpg
- __MACOSX/Figure 1- Source data 1/aMYC_Mcd1&OsTir_IAA/._scc1aid iaa 2018.08.31_14.29.41-23_Ch+Marker.jpg
- Figure 1- Source data 1/aMYC_Mcd1&OsTir_IAA/scc1aid iaa 2018.08.31_14.29.41-23_Ch-Marker.jpg
- __MACOSX/Figure 1- Source data 1/aMYC_Mcd1&OsTir_IAA/._scc1aid iaa 2018.08.31_14.29.41-23_Ch-Marker.jpg
- Figure 1- Source data 1/aMYC_Mcd1&OsTir_IAA/scc1aid iaa 2018.08.31_14.29.41-23_Ch-Marker.tif
- __MACOSX/Figure 1- Source data 1/aMYC_Mcd1&OsTir_IAA/._scc1aid iaa 2018.08.31_14.29.41-23_Ch-Marker.tif
- Figure 1- Source data 1/aMYC_Mcd1&OsTir_IAA/scc1aid iaa 2018.08.31_14.29.41-23_Ch.tif
- __MACOSX/Figure 1- Source data 1/aMYC_Mcd1&OsTir_IAA/._scc1aid iaa 2018.08.31_14.29.41-23_Ch.tif
- Figure 1- Source data 1/aMYC_Mcd1&OsTir_DMSO/scc1aid etoh 2018.08.31_14.36.52-23_Ch.tif
- __MACOSX/Figure 1- Source data 1/aMYC_Mcd1&OsTir_DMSO/._scc1aid etoh 2018.08.31_14.36.52-23_Ch.tif
- Figure 1- Source data 1/aMYC_Mcd1&OsTir_DMSO/scc1aid etoh 2018.08.31_14.36.52-23_Ch-Marker.tif
- __MACOSX/Figure 1- Source data 1/aMYC_Mcd1&OsTir_DMSO/._scc1aid etoh 2018.08.31_14.36.52-23_Ch-Marker.tif
- Figure 1- Source data 1/aMYC_Mcd1&OsTir_DMSO/scc1aid etoh 2018.08.31_14.36.52-23_Ch-Marker.jpg
- __MACOSX/Figure 1- Source data 1/aMYC_Mcd1&OsTir_DMSO/._scc1aid etoh 2018.08.31_14.36.52-23_Ch-Marker.jpg
- Figure 1- Source data 1/aMYC_Mcd1&OsTir_DMSO/scc1aid etoh 2018.08.31_14.36.52-23_Ch+Marker.jpg
- __MACOSX/Figure 1- Source data 1/aMYC_Mcd1&OsTir_DMSO/._scc1aid etoh 2018.08.31_14.36.52-23_Ch+Marker.jpg
- Figure 1- Source data 1/aPgk1_DMSO/teto 469 etoh 2018.09.01_20.22.58_Ch-Marker.tif
- __MACOSX/Figure 1- Source data 1/aPgk1_DMSO/._teto 469 etoh 2018.09.01_20.22.58_Ch-Marker.tif
- Figure 1- Source data 1/aPgk1_DMSO/teto 469 etoh 2018.09.01_20.22.58_Ch-Marker.jpg
- __MACOSX/Figure 1- Source data 1/aPgk1_DMSO/._teto 469 etoh 2018.09.01_20.22.58_Ch-Marker.jpg
- Figure 1- Source data 1/aPgk1_DMSO/teto 469 etoh 2018.09.01_20.22.58_Ch.tif
- __MACOSX/Figure 1- Source data 1/aPgk1_DMSO/._teto 469 etoh 2018.09.01_20.22.58_Ch.tif
- Figure 1- Source data 1/aPgk1_DMSO/teto 469 etoh 2018.09.01_20.22.58_Ch+Marker.jpg
- __MACOSX/Figure 1- Source data 1/aPgk1_DMSO/._teto 469 etoh 2018.09.01_20.22.58_Ch+Marker.jpg
