# Supplementary material for: Depletion or cleavage of cohesin during anaphase differentially affects chromatin structure and segregation
Source: eLife. 2022 Oct 5;11:e80147. doi: 10.7554/eLife.80147 (PMC9586560; doi:10.7554/eLife.80147)
Supplement: Figure 1—figure supplement 1—source data 1. [file elife-80147-fig1-figsupp1-data1.zip]

Archive with 8 entries (7 files):
- Figure 1- Figure Supplement 1- Source data 1/
- __MACOSX/._Figure 1- Figure Supplement 1- Source data 1
- Figure 1- Figure Supplement 1- Source data 1/20170721_2312.gel
- __MACOSX/Figure 1- Figure Supplement 1- Source data 1/._20170721_2312.gel
- Figure 1- Figure Supplement 1- Source data 1/Figure 1_Figure_supplement_1-_source_data_1.pdf
- __MACOSX/Figure 1- Figure Supplement 1- Source data 1/._Figure 1_Figure_supplement_1-_source_data_1.pdf
- Figure 1- Figure Supplement 1- Source data 1/20170721_2311_15.gel
- __MACOSX/Figure 1- Figure Supplement 1- Source data 1/._20170721_2311_15.gel
