# Supplementary material for: Depletion or cleavage of cohesin during anaphase differentially affects chromatin structure and segregation
Source: eLife. 2022 Oct 5;11:e80147. doi: 10.7554/eLife.80147 (PMC9586560; doi:10.7554/eLife.80147)
Supplement: Figure 1—figure supplement 1—source data 2. [file elife-80147-fig1-figsupp1-data2.zip]

Archive with 12 entries (11 files):
- Figure 1- Figure Supplement 1- Source data 2/
- __MACOSX/._Figure 1- Figure Supplement 1- Source data 2
- Figure 1- Figure Supplement 1- Source data 2/scc1aid 1513 2018.06.29_22.34.32-20_Ch-Marker.jpg
- __MACOSX/Figure 1- Figure Supplement 1- Source data 2/._scc1aid 1513 2018.06.29_22.34.32-20_Ch-Marker.jpg
- Figure 1- Figure Supplement 1- Source data 2/scc1aid 1513 2018.06.29_22.34.32-20_Ch+Marker.jpg
- __MACOSX/Figure 1- Figure Supplement 1- Source data 2/._scc1aid 1513 2018.06.29_22.34.32-20_Ch+Marker.jpg
- Figure 1- Figure Supplement 1- Source data 2/Figure 1_Figure_supplement_1-source_data_2.pdf
- __MACOSX/Figure 1- Figure Supplement 1- Source data 2/._Figure 1_Figure_supplement_1-source_data_2.pdf
- Figure 1- Figure Supplement 1- Source data 2/scc1aid 1513 2018.06.29_22.34.32-20_Ch-Marker.tif
- __MACOSX/Figure 1- Figure Supplement 1- Source data 2/._scc1aid 1513 2018.06.29_22.34.32-20_Ch-Marker.tif
- Figure 1- Figure Supplement 1- Source data 2/scc1aid 1513 2018.06.29_22.34.32-20_Ch.tif
- __MACOSX/Figure 1- Figure Supplement 1- Source data 2/._scc1aid 1513 2018.06.29_22.34.32-20_Ch.tif
