# Supplementary material for: Depletion or cleavage of cohesin during anaphase differentially affects chromatin structure and segregation
Source: eLife. 2022 Oct 5;11:e80147. doi: 10.7554/eLife.80147 (PMC9586560; doi:10.7554/eLife.80147)
Supplement: Figure 1—figure supplement 2—source data 1. — 5 blots shown. [file elife-80147-fig1-figsupp2-data1.zip]

Archive with 6 entries (5 files):
- Figure 1- Figure Supplement 2- Source data 1/
- __MACOSX/._Figure 1- Figure Supplement 2- Source data 1
- Figure 1- Figure Supplement 2- Source data 1/Figure 1_Figure_supplement_2-_Source_data_1.pdf
- __MACOSX/Figure 1- Figure Supplement 2- Source data 1/._Figure 1_Figure_supplement_2-_Source_data_1.pdf
- Figure 1- Figure Supplement 2- Source data 1/2a WB TEVG nasmyth.pdf
- __MACOSX/Figure 1- Figure Supplement 2- Source data 1/._2a WB TEVG nasmyth.pdf
