# Supplementary material for: Depletion or cleavage of cohesin during anaphase differentially affects chromatin structure and segregation
Source: eLife. 2022 Oct 5;11:e80147. doi: 10.7554/eLife.80147 (PMC9586560; doi:10.7554/eLife.80147)
Supplement: Figure 2—source data 1. [file elife-80147-fig2-data1.zip]

Archive with 12 entries (11 files):
- Figure 2- Source data 1/
- __MACOSX/._Figure 2- Source data 1
- Figure 2- Source data 1/Figure_2_-Source_data_1.pdf
- __MACOSX/Figure 2- Source data 1/._Figure_2_-Source_data_1.pdf
- Figure 2- Source data 1/Fig 2_aV5.IP.pdf
- __MACOSX/Figure 2- Source data 1/._Fig 2_aV5.IP.pdf
- Figure 2- Source data 1/Fig 2_aFLAG.WCE_aHA.IP.pdf
- __MACOSX/Figure 2- Source data 1/._Fig 2_aFLAG.WCE_aHA.IP.pdf
- Figure 2- Source data 1/Fig 2_aFLAG.IP_aHA.WCE.pdf
- __MACOSX/Figure 2- Source data 1/._Fig 2_aFLAG.IP_aHA.WCE.pdf
- Figure 2- Source data 1/Fig 2_aPgk1.pdf
- __MACOSX/Figure 2- Source data 1/._Fig 2_aPgk1.pdf
