# Supplementary material for: Depletion or cleavage of cohesin during anaphase differentially affects chromatin structure and segregation
Source: eLife. 2022 Oct 5;11:e80147. doi: 10.7554/eLife.80147 (PMC9586560; doi:10.7554/eLife.80147)
Supplement: Figure 2—figure supplement 1—source data 1. [file elife-80147-fig2-figsupp1-data1.zip]

Archive with 56 entries (50 files):
- Figure 2- Figure Supplement 1- Source data 1/
- __MACOSX/._Figure 2- Figure Supplement 1- Source data 1
- Figure 2- Figure Supplement 1- Source data 1/aV5.IP/
- __MACOSX/Figure 2- Figure Supplement 1- Source data 1/._aV5.IP
- Figure 2- Figure Supplement 1- Source data 1/.DS_Store
- __MACOSX/Figure 2- Figure Supplement 1- Source data 1/._.DS_Store
- Figure 2- Figure Supplement 1- Source data 1/aFLAG.WCE/
- __MACOSX/Figure 2- Figure Supplement 1- Source data 1/._aFLAG.WCE
- Figure 2- Figure Supplement 1- Source data 1/Figure 2_Figure_supplement_1-_source_data_1.pdf
- __MACOSX/Figure 2- Figure Supplement 1- Source data 1/._Figure 2_Figure_supplement_1-_source_data_1.pdf
- Figure 2- Figure Supplement 1- Source data 1/aV5.HA.WCE/
- __MACOSX/Figure 2- Figure Supplement 1- Source data 1/._aV5.HA.WCE
- Figure 2- Figure Supplement 1- Source data 1/aFLAG.IP_aHA.IP/
- __MACOSX/Figure 2- Figure Supplement 1- Source data 1/._aFLAG.IP_aHA.IP
- Figure 2- Figure Supplement 1- Source data 1/aV5.WCE/
- __MACOSX/Figure 2- Figure Supplement 1- Source data 1/._aV5.WCE
- Figure 2- Figure Supplement 1- Source data 1/aV5.IP/IP V5 WCE Flag 2019.09.13_14.26.17-01_Ch.tif
- __MACOSX/Figure 2- Figure Supplement 1- Source data 1/aV5.IP/._IP V5 WCE Flag 2019.09.13_14.26.17-01_Ch.tif
- Figure 2- Figure Supplement 1- Source data 1/aV5.IP/IP V5 WCE Flag 2019.09.13_14.26.17-01_Ch-Marker.tif
- __MACOSX/Figure 2- Figure Supplement 1- Source data 1/aV5.IP/._IP V5 WCE Flag 2019.09.13_14.26.17-01_Ch-Marker.tif
- Figure 2- Figure Supplement 1- Source data 1/aV5.IP/IP V5 WCE Flag 2019.09.13_14.26.17-01_Ch+Marker.jpg
- __MACOSX/Figure 2- Figure Supplement 1- Source data 1/aV5.IP/._IP V5 WCE Flag 2019.09.13_14.26.17-01_Ch+Marker.jpg
- Figure 2- Figure Supplement 1- Source data 1/aV5.IP/IP V5 WCE Flag 2019.09.13_14.26.17-01_Ch-Marker.jpg
- __MACOSX/Figure 2- Figure Supplement 1- Source data 1/aV5.IP/._IP V5 WCE Flag 2019.09.13_14.26.17-01_Ch-Marker.jpg
- Figure 2- Figure Supplement 1- Source data 1/aFLAG.WCE/IP V5 WCE Flag 2019.09.13_14.26.17-07_Ch+Marker.jpg
- __MACOSX/Figure 2- Figure Supplement 1- Source data 1/aFLAG.WCE/._IP V5 WCE Flag 2019.09.13_14.26.17-07_Ch+Marker.jpg
- Figure 2- Figure Supplement 1- Source data 1/aFLAG.WCE/IP V5 WCE Flag 2019.09.13_14.26.17-07_Ch-Marker.jpg
- __MACOSX/Figure 2- Figure Supplement 1- Source data 1/aFLAG.WCE/._IP V5 WCE Flag 2019.09.13_14.26.17-07_Ch-Marker.jpg
- Figure 2- Figure Supplement 1- Source data 1/aFLAG.WCE/IP V5 WCE Flag 2019.09.13_14.26.17-07_Ch.tif
- __MACOSX/Figure 2- Figure Supplement 1- Source data 1/aFLAG.WCE/._IP V5 WCE Flag 2019.09.13_14.26.17-07_Ch.tif
- Figure 2- Figure Supplement 1- Source data 1/aFLAG.WCE/IP V5 WCE Flag 2019.09.13_14.26.17-07_Ch-Marker.tif
- __MACOSX/Figure 2- Figure Supplement 1- Source data 1/aFLAG.WCE/._IP V5 WCE Flag 2019.09.13_14.26.17-07_Ch-Marker.tif
- Figure 2- Figure Supplement 1- Source data 1/aV5.HA.WCE/WCE HA & V5 2019.09.13_14.22.01-10_Ch.tif
- __MACOSX/Figure 2- Figure Supplement 1- Source data 1/aV5.HA.WCE/._WCE HA & V5 2019.09.13_14.22.01-10_Ch.tif
- Figure 2- Figure Supplement 1- Source data 1/aV5.HA.WCE/WCE HA & V5 2019.09.13_14.22.01-10_Ch-Marker.jpg
- __MACOSX/Figure 2- Figure Supplement 1- Source data 1/aV5.HA.WCE/._WCE HA & V5 2019.09.13_14.22.01-10_Ch-Marker.jpg
- Figure 2- Figure Supplement 1- Source data 1/aV5.HA.WCE/WCE HA & V5 2019.09.13_14.22.01-10_Ch+Marker.jpg
- __MACOSX/Figure 2- Figure Supplement 1- Source data 1/aV5.HA.WCE/._WCE HA & V5 2019.09.13_14.22.01-10_Ch+Marker.jpg
- Figure 2- Figure Supplement 1- Source data 1/aV5.HA.WCE/WCE HA & V5 2019.09.13_14.22.01-10_Ch-Marker.tif
- __MACOSX/Figure 2- Figure Supplement 1- Source data 1/aV5.HA.WCE/._WCE HA & V5 2019.09.13_14.22.01-10_Ch-Marker.tif
- Figure 2- Figure Supplement 1- Source data 1/aFLAG.IP_aHA.IP/IPv5 aFLAG &HA 2019.09.13_14.18.25-03_Ch-Marker.tif
- __MACOSX/Figure 2- Figure Supplement 1- Source data 1/aFLAG.IP_aHA.IP/._IPv5 aFLAG &HA 2019.09.13_14.18.25-03_Ch-Marker.tif
- Figure 2- Figure Supplement 1- Source data 1/aFLAG.IP_aHA.IP/IPv5 aFLAG &HA 2019.09.13_14.18.25-03_Ch.tif
- __MACOSX/Figure 2- Figure Supplement 1- Source data 1/aFLAG.IP_aHA.IP/._IPv5 aFLAG &HA 2019.09.13_14.18.25-03_Ch.tif
- Figure 2- Figure Supplement 1- Source data 1/aFLAG.IP_aHA.IP/IPv5 aFLAG &HA 2019.09.13_14.18.25-03_Ch-Marker.jpg
- __MACOSX/Figure 2- Figure Supplement 1- Source data 1/aFLAG.IP_aHA.IP/._IPv5 aFLAG &HA 2019.09.13_14.18.25-03_Ch-Marker.jpg
- Figure 2- Figure Supplement 1- Source data 1/aFLAG.IP_aHA.IP/IPv5 aFLAG &HA 2019.09.13_14.18.25-03_Ch+Marker.jpg
- __MACOSX/Figure 2- Figure Supplement 1- Source data 1/aFLAG.IP_aHA.IP/._IPv5 aFLAG &HA 2019.09.13_14.18.25-03_Ch+Marker.jpg
- Figure 2- Figure Supplement 1- Source data 1/aV5.WCE/WCE HA & V5 2019.09.13_14.22.01-01_Ch-Marker.tif
- __MACOSX/Figure 2- Figure Supplement 1- Source data 1/aV5.WCE/._WCE HA & V5 2019.09.13_14.22.01-01_Ch-Marker.tif
- Figure 2- Figure Supplement 1- Source data 1/aV5.WCE/WCE HA & V5 2019.09.13_14.22.01-01_Ch-Marker.jpg
- __MACOSX/Figure 2- Figure Supplement 1- Source data 1/aV5.WCE/._WCE HA & V5 2019.09.13_14.22.01-01_Ch-Marker.jpg
- Figure 2- Figure Supplement 1- Source data 1/aV5.WCE/WCE HA & V5 2019.09.13_14.22.01-01_Ch+Marker.jpg
- __MACOSX/Figure 2- Figure Supplement 1- Source data 1/aV5.WCE/._WCE HA & V5 2019.09.13_14.22.01-01_Ch+Marker.jpg
- Figure 2- Figure Supplement 1- Source data 1/aV5.WCE/WCE HA & V5 2019.09.13_14.22.01-01_Ch.tif
- __MACOSX/Figure 2- Figure Supplement 1- Source data 1/aV5.WCE/._WCE HA & V5 2019.09.13_14.22.01-01_Ch.tif
