# Supplementary material for: Depletion or cleavage of cohesin during anaphase differentially affects chromatin structure and segregation
Source: eLife. 2022 Oct 5;11:e80147. doi: 10.7554/eLife.80147 (PMC9586560; doi:10.7554/eLife.80147)
Supplement: Figure 3—source data 1. [file elife-80147-fig3-data1.zip]

Archive with 6 entries (5 files):
- Figure 3- Source data 1/
- __MACOSX/._Figure 3- Source data 1
- Figure 3- Source data 1/aFLAG.TEVF_aHA.TEVF_BottomRow.pdf
- __MACOSX/Figure 3- Source data 1/._aFLAG.TEVF_aHA.TEVF_BottomRow.pdf
- Figure 3- Source data 1/Figure_3-_source_data_1.pdf
- __MACOSX/Figure 3- Source data 1/._Figure_3-_source_data_1.pdf
