# Supplementary material for: Depletion or cleavage of cohesin during anaphase differentially affects chromatin structure and segregation
Source: eLife. 2022 Oct 5;11:e80147. doi: 10.7554/eLife.80147 (PMC9586560; doi:10.7554/eLife.80147)
Supplement: Figure 3—source data 2. [file elife-80147-fig3-data2.zip]

Archive with 6 entries (5 files):
- Figure 3- Source data 2/
- __MACOSX/._Figure 3- Source data 2
- Figure 3- Source data 2/aFLAG.TEVF_aHA.TEVG_UpperRow.pdf
- __MACOSX/Figure 3- Source data 2/._aFLAG.TEVF_aHA.TEVG_UpperRow.pdf
- Figure 3- Source data 2/Figure_3-source_data_2.pdf
- __MACOSX/Figure 3- Source data 2/._Figure_3-source_data_2.pdf
