# Supplementary material for: Depletion or cleavage of cohesin during anaphase differentially affects chromatin structure and segregation
Source: eLife. 2022 Oct 5;11:e80147. doi: 10.7554/eLife.80147 (PMC9586560; doi:10.7554/eLife.80147)
Supplement: Figure 6—source data 1. [file elife-80147-fig6-data1.zip]

Archive with 12 entries (11 files):
- Figure 6- Source data 1/
- __MACOSX/._Figure 6- Source data 1
- Figure 6- Source data 1/hic cdc15 r2 2019.02.23_14.17.06-10_Ch-Marker.jpg
- __MACOSX/Figure 6- Source data 1/._hic cdc15 r2 2019.02.23_14.17.06-10_Ch-Marker.jpg
- Figure 6- Source data 1/hic cdc15 r2 2019.02.23_14.17.06-10_Ch+Marker.jpg
- __MACOSX/Figure 6- Source data 1/._hic cdc15 r2 2019.02.23_14.17.06-10_Ch+Marker.jpg
- Figure 6- Source data 1/Figure_6-_source_data_1.pdf
- __MACOSX/Figure 6- Source data 1/._Figure_6-_source_data_1.pdf
- Figure 6- Source data 1/hic cdc15 r2 2019.02.23_14.17.06-10_Ch-Marker.tif
- __MACOSX/Figure 6- Source data 1/._hic cdc15 r2 2019.02.23_14.17.06-10_Ch-Marker.tif
- Figure 6- Source data 1/hic cdc15 r2 2019.02.23_14.17.06-10_Ch.tif
- __MACOSX/Figure 6- Source data 1/._hic cdc15 r2 2019.02.23_14.17.06-10_Ch.tif
